# Supplementary material for: Wide-Open: Accelerating public data release by automating detection of overdue datasets
Source: PLoS Biol. 2017 Jun 8;15(6):e2002477. doi: 10.1371/journal.pbio.2002477 (PMC5464523; doi:10.1371/journal.pbio.2002477)
Supplement: S4 Data — (XZ) [file pbio.2002477.s004.xz]

Archive with 1 entries (1 files):
- pbio.2002477.s004
